# Supplementary material for: Geminivirus C4 proteins inhibit GA signaling via prevention of NbGAI degradation, to promote viral infection and symptom development in N. benthamiana
Source: PLoS Pathog. 2022 Apr 7;18(4):e1010217. doi: 10.1371/journal.ppat.1010217 (PMC9060335; doi:10.1371/journal.ppat.1010217)
Supplement: S2 Table — (XLS) [file ppat.1010217.s014.xls]

## Sheet: Fig 1C
Results of HPLC analyses showing the contents of endogenous GA in the mock-, ALCScV-, and ALCScV-mC4-inoculated N. benthamiana plants at 14 dpi.
	GA content (μg/g FW)	mean	std deviation
Mock	3.01	3.04	0.17
	3.23
	2.89
ALCScV-mC4	2.76	2.77	0.07
	2.71
	2.85
ALCScV	2.25	2.19	0.16
	2.01
	2.31

## Sheet: Fig 1D
Results of HPLC analyses showing the contents of endogenous GA in the PVX- and PVX-C4-inoculated N. benthamiana plants at 14 dpi.
	GA content (μg/g FW)	mean	std deviation	P Value
PVX	1.045	1.05	0.16	0.019
	1.21
	0.89
PVX-C4	0.64	0.63	0.11
	0.73
	0.52

## Sheet: Fig 4D
Fluorescence intensities from the BiFC assays were quantified based on the numbers of nuclei with GFP fluorescence.
	the numbers of nuclei with GFP fluorescence	mean	Relative ratio	std deviation
MG132	21	22.875	1.61	0.21
	23
	22
	30
	21
	23
	21
	22
Mock	13	14.25	1	0.117
	15
	16
	13
	14
	12
	17
	14
GA3	3	2.625	0.184	0.083
	4
	2
	4
	1
	3
	1
	3

## Sheet: Fig 5B
Result of statistical analyses showing the number of nuclei with YFP fluorescence per examined area.
	the number of nuclei with YFP fluorescence per examined area	mean	Relative ratio	std deviation	P Value
pCV	15	14	1	0.183	0.0003
	11
	19
	12
	15
	12
	13
	15
pCV-C4-His	5	3.375	0.241	0.108
	1
	3
	2
	3
	5
	3
	5

## Sheet: Fig 6C
Results of qRT-PCR analyses showing the relative expression level of NbGAI.
	the relative expression level	mean	std deviation	P Value
pCV	1	1	0.14	0.258
	1.14
	0.86
pCV-C4-His	1.18	1.12	0.08
	1.03
	1.16

## Sheet: Fig 6G
Results of qRT-PCR showing the relative expression level of GFP gene.
	the relative expression level	mean	std deviation	P Value
pCV	1	1	1.16	0.186
	1.16
	0.84
pCV-C4-His	1.497	1.267	0.242
	1.015
	1.29

## Sheet: Fig 8C
Result of qPCR analysis showing that the accumulation of ALCScV DNA in the TRV-NbGAI- and ALCScV-inoculated plants
	the accumulation of ALCScV	mean	std deviation
TRV-GUS/ALCScV	1.24	1	0.199
	1.29
	0.94
	0.88
	0.77
	0.8
	1.2
	1.03
	0.85
TRV-NbGAI/ALCScV	0.64	0.41	0.155
	0.42
	0.38
	0.61
	0.55
	0.34
	0.21
	0.23
	0.36

## Sheet: Fig 9B
Result of qPCR showing the relative accumulation level of ALCScV DNA in the GA3 or 0.8% ethanol treated plants.
	the relative accumulation level of ALCScV	Relative ratio	std deviation
Ethanol+ALCScV	1.38	1	0.269	7 dpi
	0.73
	0.81
	1.04
	1.41
	1.05
	1.11
	0.75
	0.72
50μM GA3+ALCScV	0.61	0.62	0.077
	0.46
	0.72
	0.62
	0.55
	0.64
	0.66
	0.63
	0.69
Ethanol+ALCScV	8.1	8.39	0.834	14 dpi
	7.4
	7.9
	8.7
	9.6
	9.5
	7.2
	8.6
	8.5
50μM GA3+ALCScV	3.2	3.29	0.54
	3.1
	4.3
	3.8
	2.8
	2.6
	3
	3.7
	3.1
Ethanol+ALCScV	8.2	8.21	0.43	21 dpi
	8.4
	8.1
	7.6
	8.9
	7.7
	7.9
	8.6
	8.5
50μM GA3+ALCScV	4.9	4.17	1.03
	5.9
	4.3
	3.8
	3
	5.4
	3.1
	3.7
	3.4

## Sheet: Fig 10D
Result of qPCR analysis showing the accumulation level of TbCSV DNA.
	the accumulation level of TbCSV DNA	mean	std deviation	P Value
TRV-GUS/TbCSV	1.1	1	0.12	0.0001
	1.17
	1.04
	1.11
	0.84
	1.03
	0.85
	0.95
	0.91
TRV-NbGAI/TbCSV	0.51	0.43	0.07
	0.5
	0.33
	0.43
	0.49
	0.36
	0.35
	0.47
	0.41

## Sheet: Fig S1B
Result of statistical analysis showing the height of the mock-, ALCScV-, and ALCScV-mC4-inoculated N. benthamiana plants at 28 dpi.
	plant height	mean plant height	std deviation
Mock	29.9	26.72	1.986
	24.4
	27
	25.1
	25.6
	25.2
	24.6
	28.4
	28.7
	28.3
ALCScV-mC4	26.8	25.46	2.112
	27.8
	22.3
	25.2
	25.8
	25.4
	27.3
	23
	22.9
	27.9
ALCScV	19.4	16.92	2.297
	17.8
	16.3
	12.4
	18.9
	16.6
	18.3
	17.6
	13.6
	17.8

[truncated: 12 more sheets: Fig S1C, Fig S1E, Fig S1F, Fig S7A, Fig S7B, Fig S7C, Fig S7D, Fig S9A, Fig S9B, Fig S10B, Fig S10C, Sheet5]
